# Supplementary material for: MaAreB, a GATA Transcription Factor, Is Involved in Nitrogen Source Utilization, Stress Tolerances and Virulence in Metarhizium acridum
Source: J Fungi (Basel). 2021 Jun 27;7(7):512. doi: 10.3390/jof7070512 (PMC8305397; doi:10.3390/jof7070512)
Supplement: Supplementary file 1 [file jof-07-00512-s001.zip]

Archive with 4 entries (4 files):
- Supporting Figures.pdf
- Supporting Table S1.xlsx
- Supporting Table S2.xlsx
- Supporting Table S3.xlsx
