# Supplementary material for: MaAreB, a GATA Transcription Factor, Is Involved in Nitrogen Source Utilization, Stress Tolerances and Virulence in Metarhizium acridum
Source: J Fungi (Basel). 2021 Jun 27;7(7):512. doi: 10.3390/jof7070512 (PMC8305397; doi:10.3390/jof7070512)
Supplement: Supplementary file 1 [file jof-07-00512-s001.zip › Supporting Table S1.xlsx]

## Sheet: Sheet1
					Table S1 Primers used in this study
					Primer	Sequence (5'-3')	Description
					Bar-F	GCTCTACACCCACCTGCT	Universal primer of knockout vector
					Pt-R	CAGCCAAGCCCAAAAAGTG
					AreB-LF	GACGGCCAGTGCCAAGCTGTGATTTCCTGTTTCCCTCT	For MaAreB knockout vector construction and transformants verification.LF/LR, RF/RR were used for PCR amplification the left and right border sequences, respectively. VF/Pt-R, Bar-F/VR were used for PCR verification the left and right border, respectively.
					AreB-LR	CGGATCCCTCGAGTCTAGCAGTCCGGGATTACCTACA
					AreB-RF	ACCGAGATCTAATAAGATGCGACGAGTCATCCACGAA
					AreB-RR	ATGACATGATTACGAATTGCGGCTGAGGTAAACAAACT
					AreB-VF	CTGCCACTGTAACTGCGTAAAG
					AreB-VR	GTGGATTTGGGATTACTGGA
					CP-F	GACGGCCAGTGCCaagcttGGAATCTGATGATGCACGAG	For complementation vector construction and transformants verification
					CP-R	CCTTGCTCACCATGGATCCGGACGCTGAGGCTGCAGGCA
					CP-VF	CGGGCCTCTTCGCTATTA
					CP-VR	CGATGCGGTTCACCAGGGTGT
					AreB-PF	CGACACTGCCACAAACG	For PCR amplification the probe that used in southern blotting
					AreB-PR	TGGGACCAGCAAACTCAC
					MaUve1-qF	TAACAACGCACGAGATAT	For qRT-PCR
					MaUve1-qR	AGGCTATAACCATACTCTG
					MaWC1-qF	TGTATCAACACTCCTTCAG
					MaWC1-qR	CGAGGTCAATAGCATCATA
					MaPhr1-qF	GAACAGACACTTGGAATC
					MaPhr1-qR	TGCCTAAGTAGAGATATGC
					MaUbi1-qF	CAAGAAGAAGGTCTACACTACTC
					MaUbi1-qR	AATGTTGCCGTCCTTGTC
					MaSsa3-qF	ATTCTGCTGCTTGATGTT
					MaSsa3-qR	TTCTTGGTGGGAATAGTG
					MaSsb1-qF	GGCAACATCTATCCTATC
					MaSsb1-qR	ATATCTGACTTCATTGTGA
					MaChsⅠ-qF	ATTACTACCGAGGTGTAC
					MaChsⅠ-qR	CCATAACACAATCGTCAT
					MaChs1ChsⅡ-qF	GCTGTTTCCGAAATCTAT
					MaChs1ChsⅡ-qR	TTGACATTCATCCGTATC
					MaChs1ChsⅢ-qF	AATTACCAGCGACAACTT
					MaChs1ChsⅢ-qR	ACAGGAAGCCAATGAATC
					MaChs1ChsⅣ-qF	CTGATCTACCTGGTTTCC
					MaChs1ChsⅣ-qR	TTCATGGTGATCTTGCTA
					MaChs1ChsⅤ-qF	AATTCTTCAACCCTGATG
					MaChs1ChsⅤ-qR	TTAATATAGGCTCTCTTCG
					MaChs1ChsⅥ-qF	AGGAATATCAAGGGTGTA
					MaChs1ChsⅥ-qR	TGAGCTATGGCGTATTTC
					MaChs1ChsⅦ-qF	GATGACGCAGCTATTGTG
					MaChs1ChsⅦ-qR	TCAATCTGTCGGTCCATA
					MaFks1-qF	TTGTTGGACTCATTGTTG
					MaFks1-qR	TGTGTTCTTGTTGTTCAG
					MaMad1-qF	ACATTGTTACCGTTACTATC
					MaMad1-qR	GAATGACAGTCGTAGGAA
					MaMad2-qF	GCACTATGTCCATCCTTG
					MaMad2-qR	TGATGAGGGTCTTGATTTG
					MaPr1-qF	CGGCAAGTATATTGTCAAG
					MaPr1-qR	GTCCTTCTCAATGAAATCG
					MaChit1-qF	TGGCTTCAACTATGGATAT
					MaChit1-qR	GCAGTCTTGTGGTGATAT
					MaGPD1-qF	CACTGAATACGCCGCCTACAT
					MaGPD1-qR	ACTTGACCTTCTTGCCGTTGAC
					MaMPL1-qF	GCTGTCTCTACCGCCTTTGT
					MaMPL1-qR	CTACTGCTTGACCTTCTCCTTGAC
					gpdh-qF	GACTGCCCGCATTGAGAAG	Primers of reference gene used for qRT-PCR
					gpdh-qR	AGATGGAGGAGTGGGTGTTG
					ITS-F	TGGCATCTTCTGAGTGGTG	For analysis fungal genomic DNA concentration by absolute quantification
					ITS-R	CCCGTTGCGAGTGAGTTA
