# Supplementary material for: MaAreB, a GATA Transcription Factor, Is Involved in Nitrogen Source Utilization, Stress Tolerances and Virulence in Metarhizium acridum
Source: J Fungi (Basel). 2021 Jun 27;7(7):512. doi: 10.3390/jof7070512 (PMC8305397; doi:10.3390/jof7070512)
Supplement: Supplementary file 1 [file jof-07-00512-s001.zip › Supporting Table S2.xlsx]

## Sheet: Sheet1
			Table S2 Parameter information of primer pairs used in qRT-PCR
			Primer pairs	CT values	Amplicon length (bp)	PCR efficiencies (%)
			MaUve1-qF/qR	25.08	120	96.8616
			MaWC1-qF/qR	25.71	185	93.4816
			MaPhr1-qF/qR	25.45	96	93.467
			MaUbi1-qF/qR	33.78	103	96.8498
			MaSsa3-qF/qR	29.11	101	93.6503
			MaSsb1-qF/qR	25.98	83	90.8334
			MaChsⅠ-qF/qR	25.48	173	106.3
			MaChs1ChsⅡ-qF /qR	26.66	170	94.1
			MaChs1ChsⅢ-qF /qR	26.51	128	106.2
			MaChs1ChsⅣ-qF/qR	23.82	170	101.2
			MaChs1ChsⅤ-qF/qR	25.36	172	100.3
			MaChs1ChsⅥ-qF /qR	25.12	173	97.7
			MaChs1ChsⅦ-qF/qR	25.36	152	94.8
			MaFks1-qF/qR	28.55	140	95.1121
			MaMad1-qF/qR	26.54	93	99.8845
			MaMad2-qF/qR	25.68	92	101.474
			MaPr1-qF/qR	25.35	100	101.923
			MaChit1-qF/qR	25.01	136	107.948
			MaGPD1-qF/qR	26.57	110	99.165
			MaMPL1-qF/qR	26.44	114	106.746
			gpdh-qF/qR (housekeeping gene)	16.21	149	108.2
