# Supplementary material for: MaAreB, a GATA Transcription Factor, Is Involved in Nitrogen Source Utilization, Stress Tolerances and Virulence in Metarhizium acridum
Source: J Fungi (Basel). 2021 Jun 27;7(7):512. doi: 10.3390/jof7070512 (PMC8305397; doi:10.3390/jof7070512)
Supplement: Supplementary file 1 [file jof-07-00512-s001.zip › Supporting Table S3.xlsx]

## Sheet: Sheet1
	Table S3 The p-values in each experiment
				WT-vs-ΔMaAreB	CP-vs-ΔMaAreB	WT-vs-CP
	Figure 2	Figure 2B	NaNO3	4.4217e-07	5.90767e-07	0.315334
			(NH4)2SO4	0.704853	1	0.704853
			Glutamine	1.54706e-06	6.86526e-07	0.0537978
			Glutamate	7.15425e-07	5.52716e-07	0.382175
			Proline	1.59635e-05	1.17217e-05	0.520513
		Figure 2C	NaNO3	0.00135484	0.0020846	0.664611
			(NH4)2SO4	0.00183836	0.00622713	0.28388
			Glutamine	0.0350772	0.0231123	0.760615
			Glutamate	0.276447	0.276447	1
			Proline	3.41405e-05	0.000113686	0.0817189
	Figure 3	Figure 3B	2 hours	0.0481407	0.0300197	0.506021
			4 hours	3.40484e-05	0.000258754	0.0161581
			6 hours	0.000693169	0.000759088	0.917324
			8 hours	0.0114042	0.00705159	0.69527
			10 hours	0.00173097	0.00271368	0.662203
			12 hours	0.133975	0.170047	0.868186
		Figure 3C		6.81663e-05	0.000129334	0.337812
		Figure 3E	3 days	0.0118621	0.0550413	0.279658
			6 days	0.00153199	0.000248262	0.0673139
			9 days	0.0057673	0.0379332	0.175614
			12 days	9.81335e-05	0.00266502	0.00571248
			15 days	0.00152279	0.00535807	0.261037
	Figure 4	Figure 4A	1.25 hours	1	0.207031	0.207031
			2.50 hours	0.0123249	0.028804	0.526049
			3.75 hours	3.58658e-05	0.000255887	0.0186468
			5.00 hours	0.000353488	0.000501725	0.666968
		Figure 4B		0.000110569	0.000383411	0.123191
		Figure 4C	MaUve1	0.0063344	4.58326e-05	0.000736239
			MaWC1	0.000435497	9.06588e-05	0.0630237
			MaPhr	7.23062e-05	4.97728e-05	0.538944
		Figure 4D	3 hours	0.00542395	0.00131073	0.207031
			6 hours	0.0104017	0.022172	0.562764
			9 hours	0.00452216	0.0116059	0.440002
			12 hours	0.000399378	0.000875864	0.371857
		Figure 4E		0.000902704	0.002805	0.271831
		Figure 4F	MaUbi1	0.00153091	0.00100399	0.657935
			MaSsa3	0.685242	0.125491	0.0696264
			MaSsb1	0.701767	0.0223088	0.0134863
	Figure 5	Figure 5B		1.90327e-07	1.67129e-07	0.58002
		Figure 5D	chitin	0.000128641	0.000169582	0.690115
			β-1,3-glucan	0.00014377	9.16398e-05	0.504624
			mannoprotein	0.681677	0.122818	0.221481
		Figure 5E	MaChsⅠ	0.000110754	/	/
			MaChsⅡ	0.000681131	/	/
			MaChsⅢ	0.000488359	/	/
			MaChsⅣ	0.0120586	/	/
			MaChsⅤ	0.000169263	/	/
			MaChsⅥ	3.47597e-05	/	/
			MaChsⅦ	0.000526248	/	/
			MaFks1	3.24276e-05	/	/
	Figure 6	Figure 6B		0.00330233	0.00764518	0.470913
		Figure 6C	2 days	0.200665	0.596535	0.413453
			4 days	0.00140285	0.0102054	0.107267
			6 days	8.34637e-05	3.42282e-05	0.164152
		Figure 6D		0.000434958	0.000525744	0.818177
	Figure 7	Figure 7A	3 hours	0.0014439	0.00123769	0.871929
			6 hours	0.000984421	0.000392877	0.305285
			9 hours	0.00589539	0.00380755	0.700706
			12 hours	0.00131073	0.00542395	0.207031
			15 hours	0.673752	0.410391	0.673752
		Figure 7B		0.000274014	0.000172537	0.533575
		Figure 7C	12 hours	0.0866172	0.0632935	0.827641
			18 hours	0.00132357	0.00103932	0.797039
			24 hours	5.92188e-05	7.81522e-05	0.652027
			30 hours	1.74501e-05	1.9175e-05	0.849074
		Figure 7D	MaMad1	1.65897e-06	/	/
			MaMad2	6.59567e-06	/	/
			MaPr1	2.35595e-09	/	/
			MaChit1	3.92232e-05	/	/
	Figure 8	Figure 8A	0.2 g/ml	0.0337978	0.0409877	0.603645
			0.4 g/ml	0.00220502	0.0028454	0.806961
			0.6 g/ml	6.57647e-05	5.76926e-05	0.827641
			0.8 g/ml	1.41313e-05	1.41313e-05	1
			1.0 g/ml	8.27575e-05	8.27575e-05	1
			1.2 g/ml	0.000174121	8.69555e-05	0.320591
		Figure 8B	MaGPD1	7.17974e-06	/	/
			MaMPL1	1.49119e-05	/	/
		Figure 8C		1.55171e-05	1.46513e-05	0.904738
	Figure S2	Figure S2B		0.824813	0.386474	0.508691
		Figure S2C	1 day	0.604741	0.673012	0.92161
			3 days	0.394405	0.438419	0.93318
			5 days	0.8817	0.952695	0.835313
		Figure S2D		0.701129	0.84708	0.567937
